# Supplementary material for: Therapeutic Advantages of Isoflavone Glycoside and Aglycone Forms of Sophoricoside in the Amelioration of Postmenopausal Symptoms: Bone Health, Metabolic Regulation, and Systemic Inflammation
Source: Molecules. 2025 May 20;30(10):2218. doi: 10.3390/molecules30102218 (PMC12113653; doi:10.3390/molecules30102218)
Supplement: Supplementary file 1 [file molecules-30-02218-s001.zip]

Archive with 1 entries (1 files):
- molecules-3615801-supplementary.pdf
